# Supplementary material for: Stimuli-Responsive Drug Delivery of Doxorubicin Using Magnetic Nanoparticle Conjugated Poly(ethylene glycol)-g-Chitosan Copolymer
Source: Int J Mol Sci. 2021 Dec 6;22(23):13169. doi: 10.3390/ijms222313169 (PMC8658650; doi:10.3390/ijms222313169)
Supplement: Supplementary file 1 [file ijms-22-13169-s001.zip]

Archive with 1 entries (1 files):
- ijms-1468689-supplementary.pdf
